# Supplementary material for: Forebrain nuclei linked to woodpecker territorial drum displays mirror those that enable vocal learning in songbirds
Source: PLoS Biol. 2022 Sep 20;20(9):e3001751. doi: 10.1371/journal.pbio.3001751 (PMC9488818; doi:10.1371/journal.pbio.3001751)
Supplement: S2 Data — (CSV) [file pbio.3001751.s012.csv]

Animal ID	Condition	playback behavior	Number of drums	Number of Whinny calls	Flights	Total behaviors	Time to capture (Seconds)	normalized ZENK dA	normalized Arc dA	normalized ZENK dAN	normalized Arc dAN	normalized Arc AN	normalized Arc AM	normalized Arc AI	normalized Arc CMM	normalized Arc NCM	dA AI ratio	dAN AN ratio
DW05	Passive							0.711552666	0.511525931	0.335608965	1.195698777	1.400934813	1.329113153	1.147058824	1.197264803	0.951770917
DW15	Passive							0.982402569	1.080126249	0	0.797507961	0.676345222	0.718962211	0.838235294	0.379326984	0.714217058
DW04	Passive							1.306044765	1.408347821	2.664391035	1.006793262	0.922719965	0.951924636	1.014705882	1.423408213	1.334012025
DW18	Vocal	Non-drum	0	2	65	67	434	1.704760418	0.634392015	0	4.274437371	2.374024707	2.087979366	2.073529412	3.126635794	2.335273796	0.267787028	0.231045457
DW19	Vocal	Non-drum	0	3	31	34	114	1.135714085	1.210267123	1.843382652	8.360375457	1.832427411	1.752321706	2.161764706	11.93742562	3.170475133	0.490021168	0.677334172
DW17-01	Drum	Drum	12	1			139	2.349174214	2.998566347	1.144479281	11.4911945	3.181875011	4.563905056	3.264705882	5.261199399	4.608070071	0.803917769	0.463431733
DW17-02	Silent	Non-drum	0	0	52	52	103	1.801084262	1.784397155	0.743506994	0.722440126	1.276277558	2.565687305	2.073529412	9.49064897	3.044466434	0.753222612	0.072637424
DW17-03	Drum	Drum	9	0	43	52	60	2.552056765	1.214100213	0.664837124	7.105992566	1.359883635	2.845840105	1.786764706	4.639229672	3.49260288	0.594742806	0.670543119
DW17-04	Drum	Drum	21	2	18	41	23	4.322768147	2.650181608	0	6.879217975	1.189992307	2.045560672	2.823529412			0.821533631	0.741820151
DW18-01	Drum	Drum	31	0	22	53	600	24.15664553	3.29805501	2.601417097	22.32808162	2.543817255	3.608399376	3.573529412	14.05119229	2.1554289	0.807797606	1.126339231
DW18-02	Drum	Drum	57	0	59	116	300	15.91142717	3.144687232	0.344404751	16.99431391	2.645970606	3.290783286	1.919117647	2.275153925	1.762015565	1.434226972	0.82418049
DW18-03	Drum	Drum	49	3	14	66	47	4.811008827	3.485697547	1.183773159	21.85440017	2.026897768	2.713456081	2.647058824	5.881987226	3.026878595	1.152572188	1.383600645
DW18-04	Silent	Non-drum	0	0	36	36	72	1.197626394	1.291436991	0.412474927	5.076643862	1.058773462	2.052529581	1.367647059	3.490176281	1.36744476	0.82649687	0.615286462
DW18-05	Silent	Non-drum	0	0	48	48	240	1.21372934	0.586577608	2.754339124	1.115123507	1.408472992	2.299064091	1.897058824	2.104754683	4.767067638	0.270636713	0.101596362
DW18-06	Drum	Drum	11	0	67	78	63	2.68538502	1.465932266	1.904831404	9.100056938	1.917541079	2.640439077	1.235294118	4.454120067	2.124477469	1.038689061	0.608980158
DW18-07	Drum	Drum	5	8	31	44	600	7.212140238	1.254787817	1.259936959	9.113766773	1.093947315	2.100926257	1.411764706	14.51239129		0.777946982	1.069067711
DW18-08	Drum	Drum	6	4	26	36	31	3.56681417	3.499291735	2.612130844	14.98697971	2.18097687	3.23797216	4.014705882	17.2145269		0.762901456	0.881793247
DW18-09	Drum	Drum	3	3	7	13	120	1.491532521	1.623220273	2.337989622	16.13632745	1.585353746	1.853219842	1.897058824	4.970377643	2.190368	0.74892562	1.306117427
